# Supplementary material for: Effect of individualized PEEP on lung ultrasound score and optic nerve sheath diameter in elderly patients undergoing laparoscopic rectal cancer surgery: A randomized controlled trial
Source: PLoS One. 2025 Aug 8;20(8):e0328067. doi: 10.1371/journal.pone.0328067 (PMC12334002; doi:10.1371/journal.pone.0328067)
Supplement: S1 Data — (XLSX) [file pone.0328067.s005.xlsx]

## Sheet: Sheet1
no.	goup	name	sex	age	BMI	ASA	Duration of surgery	Fluid infusion(ml)	blood loss(ml)	Urine volume	T0	T1	T1--OI	Preoperative PaCO2	T1-HR	T1-MAP	T1-Peak	T1-PETCO2	T2	T2-HR	T2-MAP	T2-Peak	T2-PETCO2	T3	T3-HR	T3-MAP	T3-Peak	T3-PETCO2	OI at the end of surgery	PCO2 at the end of surgery	T4	LUS	PPCS	PONV	Dizziness, headache	HBP	DM
50	1	WZM	0	77	19.5	2	255	1600	90	500	0.46	0.46	378	38.2	71	83	12	35	0.47	66	82	20	38	0.51	61	82	23	41	415	38.4	0.47	5	0	0	0	0	0
2	1	XJY	0	61	21.2	2	300	2400	150	700	0.39	0.39	356	40.1	59	86	18	34	0.45	61	80	27	36	0.44	73	84	28	39	408	42.2	0.4	7	0	0	0	0	0
98	2	YSY	1	73	19.8	3	240	1900	100	400	0.42	0.43	492	42.4	73	77	13	38	0.45	69	66	18	40	0.46	71	65	21	43	435	53.9	0.43	8	1	1	1	1	1
94	2	CYF	1	73	21.5	2	225	1900	120	400	0.4	0.4	364	37.9	63	79	15	35	0.42	62	74	23	35	0.45	67	78	24	40	371	38.9	0.41	8	0	0	0	1	0
17	1	YFQ	1	65	23	2	240	2700	150	800	0.43	0.43	405	38.2	65	82	17	35	0.44	67	72	24	37	0.5	70	74	26	41	422	44.4	0.44	8	0	0	0	0	1
93	2	LZJ	1	72	19.2	3	305	2700	140	1000	0.39	0.39	343	36.7	72	83	14	32	0.41	73	77	24	34	0.46	67	81	26	40	302	43.7	0.42	8	0	1	1	1	1
30	1	LFC	0	70	22.6	2	255	2200	160	800	0.44	0.43	476	39	59	79	16	37	0.46	56	78	23	36	0.51	63	79	26	40	485	49.4	0.46	6	0	0	0	1	0
18	1	WSR	1	78	20.1	2	200	1700	100	600	0.41	0.41	423	42.3	79	86	14	37	0.43	77	74	21	38	0.46	78	79	24	42	405	51.9	0.42	6	0	1	1	1	0
98	2	DYS	0	66	23.8	2	180	1600	120	600	0.42	0.42	372	38.5	74	88	16	34	0.43	75	90	22	34	0.46	71	91	23	37	383	47.5	0.42	7	0	0	0	0	0
66	1	ZWA	0	66	22.6	2	330	2600	140	400	0.44	0.44	398	39.5	64	84	16	34	0.45	65	80	25	35	0.51	63	82	27	37	368	48.8	0.46	9	1	0	0	0	0
93	2	LWJ	0	78	21.2	3	230	1900	110	600	0.45	0.45	472	43.5	62	71	15	41	0.47	64	67	23	41	0.51	62	70	26	46	405	51.2	0.46	8	0	0	0	1	0
39	1	FQW	0	75	22.5	3	270	2200	140	300	0.45	0.45	435	38.8	65	78	15	37	0.48	71	72	23	38	0.52	73	73	25	43	438	46.7	0.47	8	0	0	0	1	0
35	1	LYQ	0	73	23.4	2	165	1600	50	500	0.42	0.42	364	40.7	59	85	17	36	0.42	67	76	23	37	0.47	75	81	24	42	372	49	0.42	5	0	0	0	0	0
72	2	JSH	1	60	18.6	2	250	2100	100	800	0.37	0.37	375	37.8	62	80	11	34	0.38	59	77	19	36	0.43	68	78	20	41	308	39.4	0.38	8	0	0	0	1	0
71	2	ZXY	0	63	22.7	2	285	2200	120	600	0.42	0.43	416	42.8	64	96	14	39	0.44	59	86	22	41	0.48	63	88	25	44	365	44.9	0.43	8	0	0	0	0	0
72	2	LXR	1	72	21.6	3	155	1600	50	300	0.41	0.41	405	38.7	66	83	15	38	0.41	65	74	23	37	0.44	67	81	26	40	372	44.4	0.41	6	0	0	0	1	1
27	1	DSM	0	69	22.3	2	210	1900	110	500	0.39	0.4	428	42.3	73	76	17	37	0.4	72	67	24	37	0.44	67	68	26	43	432	45.5	0.39	7	0	0	0	1	0
99	2	GYZ	0	70	20.7	2	260	2200	120	600	0.46	0.47	408	40.4	60	87	14	36	0.48	63	83	25	36	0.5	57	85	27	42	384	47.6	0.48	8	1	0	0	1	0
68	2	ZLR	0	76	22.4	2	255	2100	130	500	0.46	0.47	384	42.1	77	83	15	37	0.48	74	72	19	38	0.52	78	76	21	44	357	45.1	0.47	9	1	0	0	0	0
65	1	YDS	0	67	24	3	270	2200	130	900	0.42	0.42	422	40.6	55	98	18	38	0.42	61	86	21	36	0.44	65	87	22	39	368	52.6	0.42	8	0	0	0	0	0
83	2	HXF	1	69	18.2	2	210	1800	100	800	0.39	0.39	326	39.1	68	79	12	36	0.41	66	79	20	37	0.45	73	83	21	41	359	53.1	0.4	7	0	0	0	1	1
28	1	WSH	1	69	21.9	2	285	2700	130	800	0.4	0.4	392	39.6	67	80	15	35	0.4	72	78	28	37	0.46	71	81	29	41	374	51.2	0.41	8	0	1	0	0	1
86	2	XCJ	0	64	22.9	2	165	1500	70	300	0.43	0.43	396	41.2	70	77	13	38	0.45	74	69	20	38	0.47	65	73	27	41	376	47.7	0.43	7	0	0	0	0	0
73	2	MBG	0	78	21.8	2	330	2700	160	1000	0.44	0.44	431	39.2	56	91	16	34	0.46	58	82	24	36	0.49	66	84	26	42	385	46.5	0.45	9				0	0
58	1	ZZQ	0	70	22.6	3	255	2200	120	700	0.44	0.44	412	36.9	62	76	16	33	0.46	65	75	25	35	0.49	62	76	27	39	439	38.2	0.45	7	0	0	0	1	0
50	1	LSQ	0	74	21.8	2	270	2100	120	400	0.44	0.44	402	39.4	55	79	14	35	0.45	61	74	21	35	0.51	69	75	23	41	464	42.4	0.45	8	1	0	1	1	0
46	1	WCM	0	67	20.1	2	305	2400	110	500	0.4	0.41	462	37.7	72	82	14	35	0.41	69	78	22	35	0.47	65	80	23	40	468	41.3	0.42	6	0	0	0	0	0
5	1	DDF	0	66	22.8	2	285	2200	110	700	0.46	0.47	362	41.2	60	105	15	37	0.49	62	98	21	38	0.51	74	99	22	41	355	47.5						0	0
27	1	HGM	0	65	20.6	3	270	2600	120	600	0.41	0.4	437	42.4	79	88	13	39	0.42	75	86	22	41	0.44	77	86	23	44	422	45.2	0.41	8	0	0	0	1	0
70	2	LDM	0	71	23.2	2	270	2200	130	900	0.43	0.43	498	36.7	73	75	19	33	0.45	67	69	25	33	0.47	75	73	28	38	475	38.4	0.44	9	0	0	0	1	0
84	2	HYL	0	67	22.5	2	305	2700	200	500	0.41	0.41	432	44.1	58	82	14	38	0.42	62	81	22	38	0.46	70	80	24	46	431	49.5	0.4	8	0	0	0	0	0
66	2	ZKQ	0	66	22.3	2	345	2700	150	800	0.42	0.42	426	40.2	56	69	15	35	0.44	65	68	23	36	0.47	56	73	25	39	319	53.1	0.43	9				0	0
13	1	LKQ	1	62	21.4	2	270	2200	120	500	0.39	0.39	442	35.3	60	97	15	32	0.4	62	91	24	34	0.43	62	90	27	39	392	35	0.39	7	0	0	0	0	0
91	2	JDJ	0	71	22.2	2	210	1800	80	700	0.43	0.43	439	38.5	56	93	16	33	0.44	62	89	25	33	0.48	66	91	28	39	389	44.1	0.44	7	0	0	0	0	0
97	2	YZJ	0	65	21	2	200	1600	100	700	0.43	0.44	409	41.2	61	76	13	37	0.45	64	73	21	38	0.5	65	81	24	44	345	56.3	0.44	7	0	0	0	0	0
73	2	YWY	0	76	22.4	3	315	2900	160	700	0.44	0.44	455	42.3	76	84	17	39	0.46	71	78	24	40	0.49	76	82	26	45	351	45.1	0.45	10	1	0	0	0	0
11	1	YKS	0	68	19.3	2	300	2600	120	900	0.46	0.46	405	41.6	70	101	13	38	0.47	73	94	19	38	0.52	69	93	20	39	379	43.4	0.47	8	0	1	1	1	0
25	1	YSH	0	77	22	3	185	1700	90	600	0.43	0.43	436	37.9	76	89	15	37	0.45	78	90	23	38	0.49	66	93	25	38	385	38.4	0.43	5	0	0	0	1	1
95	2	LCM	0	78	21.6	2	315	2500	130	500	0.46	0.46	387	37.4	65	80	17	35	0.48	67	80	22	37	0.49	70	81	25	40	267	41.2	0.47	8	0	0	0	1	0
81	2	WYZ	1	78	20	2	225	2000	90	700	0.43	0.43	410	36.8	81	80	15	32	0.44	77	73	23	34	0.48	78	78	25	37	405	38.2	0.42	8	0	0	0	0	0
66	1	XKS	0	70	23.1	2	240	1900	110	600	0.44	0.44	388	38.6	63	88	18	36	0.45	59	86	23	36	0.5	73	86	25	40	280	50.3	0.44	9	1	0	0	0	0
12	1	CYH	0	62	22.1	2	305	2500	100	700	0.39	0.4	427	37.5	68	78	16	34	0.41	65	68	24	35	0.44	71	73	27	38	409	38.9	0.4	7	0	0	0	0	0
88	2	CPX	1	77	20	3	255	2500	110	500	0.41	0.4	494	37.2	57	94	13	34	0.43	61	92	21	34	0.46	70	92	22	37	464	44.7	0.43	7	0	1	0	0	0
47	1	JZL	0	71	18.6	2	240	2500	110	700	0.42	0.42	358	39	61	81	14	38	0.44	56	77	22	37	0.46	67	79	25	40	388	45.2	0.43	7	1	0	0	0	0
6	1	LKQ	1	61	19.2	2	230	1800	120	600	0.37	0.38	410	48	65	74	12	44	0.39	67	73	24	39	0.42	71	75	26	42	412	45.1	0.4	7	0	0	0	0	0
88	2	HSL	0	62	21.8	2	310	2800	130	500	0.42	0.42	368	37.3	75	84	14	35	0.44	73	85	22	35	0.45	67	87	24	40	308	52.9	0.42	9	1	0	0	0	1
